# Supplementary material for: Values Clarification as a Reflective Practice for Preclerkship Medical Students
Source: MedEdPORTAL. 2023 May 2;19:11308. doi: 10.15766/mep_2374-8265.11308 (PMC10151448; doi:10.15766/mep_2374-8265.11308)
Supplement: Supplementary file 1 — Workshop Syllabus.docxExercise.docxWorkshop Introduction.pptxWorkshop Implementation Guide.docxPostsession Survey.docx [file mep_2374-8265.11308-s001.zip]

Archive with 6 entries (6 files):
- A. Workshop Syllabus.docx
- B. Exercise.docx
- C. Workshop Introduction.pptx
- D. Workshop Implementation Guide.docx
- E. Postsession Survey.docx
- Educational Summary Report_11308.pdf
